# Supplementary material for: Effects of Dietary Defatted Meat Species on Metabolomic Profiles of Murine Liver, Gastrocnemius Muscle, and Cecal Content
Source: Metabolites. 2020 Dec 9;10(12):503. doi: 10.3390/metabo10120503 (PMC7763243; doi:10.3390/metabo10120503)
Supplement: Supplementary file 1 [file metabolites-10-00503-s001.zip]

Archive with 9 entries (9 files):
- Supplementary Tables/Table S1 Growth parameters.docx
- Supplementary Tables/Table S2 Liver amino acids.docx
- Supplementary Tables/Table S3 Muscle amino acids.docx
- Supplementary Tables/Table S4 Number and name of metabolic pathway.docx
- Supplementary Tables/Table S5 Liver metabolites.docx
- Supplementary Tables/Table S6 Muscle metabolites.docx
- Supplementary Tables/Table S7 Cecal content metabolites.docx
- Supplementary Tables/Table S8 Diet composition.docx
- Supplementary Tables/Table S9 Amino acid composition.docx
